# Supplementary material for: Anemia and associated factors among pregnant women attending antenatal care in public health facilities of Garowe City, Puntland, Somalia
Source: PLoS One. 2026 Jul 24;21(7):e0354666. doi: 10.1371/journal.pone.0354666 (PMC13399519; doi:10.1371/journal.pone.0354666)
Supplement: S1 File — (ZIP) [file pone.0354666.s001.zip]

Archive with 2 entries (2 files):
- Supporting Information/Anemia_pregnancy.dta
- Supporting Information/Inclusivity-in-global-research-questionnaire.docx
